# Supplementary material for: Valorization of Hemp, Shrimp and Blue Crab Co-Products as Novel Culture Media Ingredients to Improve Protein Quality and Antioxidant Capacity of Cultured Meat in Cell-Based Food Applications
Source: Foods. 2026 Jan 18;15(2):352. doi: 10.3390/foods15020352 (PMC12840615; doi:10.3390/foods15020352)
Supplement: Supplementary file 1 [file foods-15-00352-s001.zip]

Archive with 1 entries (1 files):
- foods-4032841-supplementary.pdf
